# Supplementary material for: Structure of ABCB1/P-Glycoprotein in the Presence of the CFTR Potentiator Ivacaftor
Source: Membranes (Basel). 2021 Nov 25;11(12):923. doi: 10.3390/membranes11120923 (PMC8703531; doi:10.3390/membranes11120923)
Supplement: Supplementary file 1 [file membranes-11-00923-s001.zip]

Archive with 1 entries (1 files):
- membranes-1463127-supplementary.pdf
